# Supplementary material for: Safety and Efficacy of Rivaroxaban as Extended-Phase Anticoagulation in Patients with Cancer and Venous Thromboembolism: A Preliminary Data Analysis from the Mac Project
Source: Life (Basel). 2022 Oct 28;12(11):1725. doi: 10.3390/life12111725 (PMC9699076; doi:10.3390/life12111725)
Supplement: Supplementary file 1 [file life-12-01725-s001.zip]

Archive with 1 entries (1 files):
- life-1948098-supplementary.xlsx
