# Supplementary material for: Safety and Efficacy of Rivaroxaban as Extended-Phase Anticoagulation in Patients with Cancer and Venous Thromboembolism: A Preliminary Data Analysis from the Mac Project
Source: Life (Basel). 2022 Oct 28;12(11):1725. doi: 10.3390/life12111725 (PMC9699076; doi:10.3390/life12111725)
Supplement: Supplementary file 1 [file life-12-01725-s001.zip › life-1948098-supplementary.xlsx]

## Sheet: Table S1
	Table S1: Cancer types in patients with and without recurrence.
	Ancer Types R	Recurrent VTE		Total
		No	Yes
	CLL	1	0	1
	Myeloma	4	0	4
	Lymphoma	1	0	1
	Breast	13	0	13
	Lung	2	1*	3
	Oesophagus	1	0	1
	Liver-biliary tract	2	0	2
	Pancreas	0	1*	1
	Colon-rectus	8	0	8
	Kidney	3	0	3
	Uterus	1	0	1
	Ovarian	1	0	1
	Bladder	0	1	1
	Other	12	3*	15
	Cancer Type missing	3	0	3
	Total	58	6	64
	*On-treatment event

## Sheet: Table S2
	Table S2 - Index VTE events in patients with cancer and recurrence
	Event	n
	Proximal DVT	1
	Isolated distal DVT	1
	PE	1
	DVT+PE	3
	Total	6
	DVT: deep-vein thrombosis, PE pulmonary embolism

## Sheet: TableS3
	Table S3 - Adverse events while on anticoagulants, in patients with CAT
	N	Age	Cancer site	Index VTE	Riva dose	Adverse event	Risk factor for AE	Event time
	1	77	bladder	PDVT	20 mg	PDVT	new stomach cancer	1 y
	2	70	prostatic	PDVT	20 mg	PE+IDDVT	anticoagulation stopped	3 y
	3	70	ovarian	PD	20 mg	GI bleeding	none	3 m
	4	65	lung	IDDVT	20 mg	PE+IDDVT	none	2 y
	5	75	breast	PE+DVT	20 mg	GI bleeding	radiotherapy	1 y
	6	66	kidney	PDVT	20 mg	Urinary bleeding	radiotherapy	1 y
	7	60	pancreas	PE+DVT	20 mg	PDVT	chemotherapy	3 m
	8	61	breast	PDVT	20 mg	IDDVT	none	6 m
	9	72	colon	PDVT	20 mg	PDVT	chemotherapy	3 y
	PDVT: proximal deep-vein thrombosis
	PD: polydistrict venous thrombosis
	IDDVT: isolated distal DVT
	Riva: rivaroxaban
